# Supplementary material for: Crawling-induced floor dust resuspension affects the microbiota of the infant breathing zone
Source: Microbiome. 2018 Feb 2;6:25. doi: 10.1186/s40168-018-0405-8 (PMC5797336; doi:10.1186/s40168-018-0405-8)
Supplement: Supplementary file 1 — QIIME mapping file. Table S2. Details on qPCR assays included in this study. Table S3. Microbial concentrations as determined with qPCR in 17 carpets used in the chamber experiments, expressed as loads (cell equivalents (CE) per square meter of carpet) and as concentrations (CE per milligram of carpet dust). Table S4. Means, minimum, and maximum of particulate matter (PM100 [μg/m3]) and microbial levels (cell equivalents/m3) in infant breathing zone (IBZ) during five individual crawling and walking experiments on different rugs and corresponding ratios of crawling versus walking resuspension experiments. Table S5. Spearman rank-order correlations between the top 10 most abundant bacterial genera in infant breathing zone air and carpet dust. Table S6. Differential features (OTUs) in carpet dust versus infant breathing zone air samples as determined via LEfSe analysis of 16 carpet dust and 16 corresponding IBZ samples. Table S7. Dust load, quantitative PCR measurements, and particle mass concentrations from crawling experiments on 17 carpets. Table S8. Dust load, quantitative PCR measurements, and particle mass concentrations from crawling and walking experiments on 5 carpets. (XLSX 72 kb) [file 40168_2018_405_MOESM1_ESM.xlsx]

## Sheet: S1
Table S1. QIIME mapping file.
#SampleID	originalcode	replicate	sampletype	Typeofexperiment	samplingsite	samplespecification	Description
FDR6	carpet a	NA	air	crawling	BBZ	25mm MCE filter IOM	FDR6
FDR7	carpet b	NA	air	crawling	BBZ	25mm MCE filter IOM	FDR7
FDR8	carpet c	NA	air	crawling	BBZ	25mm MCE filter IOM	FDR8
FDR9	carpet d	NA	air	crawling	BBZ	25mm MCE filter IOM	FDR9
FDR10	carpet e	NA	air	crawling	BBZ	25mm MCE filter IOM	FDR10
FDR11	carpet f	NA	air	crawling	BBZ	25mm MCE filter IOM	FDR11
FDR12	carpet g	NA	air	crawling	BBZ	25mm MCE filter IOM	FDR12
FDR13	carpet h	NA	air	crawling	BBZ	25mm MCE filter IOM	FDR13
FDR14	carpet i	NA	air	crawling	BBZ	25mm MCE filter IOM	FDR14
FDR15	carpet j	NA	air	crawling	BBZ	25mm MCE filter IOM	FDR15
FDR16	carpet k	NA	air	crawling	BBZ	25mm MCE filter IOM	FDR16
FDR17	carpet l	NA	air	crawling	BBZ	25mm MCE filter IOM	FDR17
FDR22	carpet a	NA	carpet dust	carpet	carpet	37 mm filter casette	FDR22
FDR23	carpet b	NA	carpet dust	carpet	carpet	37 mm filter casette	FDR23
FDR24	carpet c	NA	carpet dust	carpet	carpet	37 mm filter casette	FDR24
FDR25	carpet d	NA	carpet dust	carpet	carpet	37 mm filter casette	FDR25
FDR26	carpet e	NA	carpet dust	carpet	carpet	37 mm filter casette	FDR26
FDR27	carpet f	NA	carpet dust	carpet	carpet	37 mm filter casette	FDR27
FDR28	carpet g	NA	carpet dust	carpet	carpet	37 mm filter casette	FDR28
FDR30	carpet i	NA	carpet dust	carpet	carpet	37 mm filter casette	FDR30
FDR31	carpet j	NA	carpet dust	carpet	carpet	37 mm filter casette	FDR31
FDR32	carpet k	NA	carpet dust	carpet	carpet	37 mm filter casette	FDR32
FDR33	carpet l	NA	carpet dust	carpet	carpet	37 mm filter casette	FDR33
FDR101	carpet 1	A	carpet dust	carpet	carpet	nylon sock	FDR101
FDR102	carpet 1	B	carpet dust	carpet	carpet	nylon sock	FDR102
FDR103	carpet 2	A	carpet dust	carpet	carpet	nylon sock	FDR103
FDR104	carpet 2	B	carpet dust	carpet	carpet	nylon sock	FDR104
FDR105	carpet 3	A	carpet dust	carpet	carpet	nylon sock	FDR105
FDR106	carpet 3	B	carpet dust	carpet	carpet	nylon sock	FDR106
FDR107	carpet 4	A	carpet dust	carpet	carpet	nylon sock	FDR107
FDR108	carpet 4	B	carpet dust	carpet	carpet	nylon sock	FDR108
FDR110	carpet 5	B	carpet dust	carpet	carpet	nylon sock	FDR110
FDR111	carpet 1	sample a	carpet dust	carpet	carpet	37 mm filter casette	FDR111
FDR112	carpet 1	sample b	carpet dust	carpet	carpet	37 mm filter casette	FDR112
FDR113	carpet 2	sample a	carpet dust	carpet	carpet	37 mm filter casette	FDR113
FDR114	carpet 2	sample b	carpet dust	carpet	carpet	37 mm filter casette	FDR114
FDR115	carpet 3	sample a	carpet dust	carpet	carpet	37 mm filter casette	FDR115
FDR116	carpet 3	sample b	carpet dust	carpet	carpet	37 mm filter casette	FDR116
FDR117	carpet 4	sample a	carpet dust	carpet	carpet	37 mm filter casette	FDR117
FDR118	carpet 4	sample b	carpet dust	carpet	carpet	37 mm filter casette	FDR118
FDR119	carpet 5	sample a	carpet dust	carpet	carpet	37 mm filter casette	FDR119
FDR120	carpet 5	sample b	carpet dust	carpet	carpet	37 mm filter casette	FDR120
FDR121	carpet 1	NA	air	crawling	Abulk	25mm MCE filter IOM	FDR121
FDR122	carpet 1	NA	air	crawling	BBZ	25mm MCE filter IOM	FDR122
FDR123	carpet 2	NA	air	crawling	Abulk	25mm MCE filter IOM	FDR123
FDR124	carpet 2	NA	air	crawling	BBZ	25mm MCE filter IOM	FDR124
FDR125	carpet 2	NA	air	walking	Abulk	25mm MCE filter IOM	FDR125
FDR126	carpet 2	NA	air	walking	BBZ	25mm MCE filter IOM	FDR126
FDR127	carpet 4	NA	air	walking	Abulk	25mm MCE filter IOM	FDR127
FDR128	carpet 4	NA	air	walking	BBZ	25mm MCE filter IOM	FDR128
FDR129	carpet 5	NA	air	walking	Abulk	25mm MCE filter IOM	FDR129
FDR130	carpet 5	NA	air	walking	BBZ	25mm MCE filter IOM	FDR130
FDR131	carpet 1	NA	air	walking	Abulk	25mm MCE filter IOM	FDR131
FDR132	carpet 1	NA	air	walking	BBZ	25mm MCE filter IOM	FDR132
FDR133	carpet 3	NA	air	walking	Abulk	25mm MCE filter IOM	FDR133
FDR134	carpet 3	NA	air	walking	BBZ	25mm MCE filter IOM	FDR134
FDR135	carpet 4	NA	air	crawling	Abulk	25mm MCE filter IOM	FDR135
FDR136	carpet 4	NA	air	crawling	BBZ	25mm MCE filter IOM	FDR136
FDR137	carpet 5	NA	air	crawling	Abulk	25mm MCE filter IOM	FDR137
FDR138	carpet 5	NA	air	crawling	BBZ	25mm MCE filter IOM	FDR138
FDR139	carpet 3	NA	air	crawling	Abulk	25mm MCE filter IOM	FDR139
FDR140	carpet 3	NA	air	crawling	BBZ	25mm MCE filter IOM	FDR140

## Sheet: S2
Table S2. Details on qPCR assays included in this study.
Assay name	Abbreviation	Chemistry	Forward primer sequence	Reverse primer sequence	Probe sequence	qPCR reaction mix	qPCR run conditions	Species used for standard curve	Reference
Penicillium, Aspergillus, Paecilomyces variotii assay	PenAsp1mgb	TaqMan	CGGAAGGATCATTACTGAGTG	GCCCGCCGAAGCAAC	Fam-CCAACCTCCCACCCGTG-Tamra	25µL PCR reaction: 12,5 µl universal master mix (Applied biosystems), 1000nM each primer and 80nM probe, 2.5µL BSA (2mg/mL), 2µL DNA	UNG incubation 2min 50°C, polymerase activation 10min 95°C + 40 cycles: denaturation 15sec 95°C, annealing/extension 60sec 58°C	Penicillium brevicompactum, Aspergillus ochraceus, Penicillium chrysogenum, Aspergillus versicolor, Aspergillus fumigatus	US patent 6387652. Haugland R, Vesper SJ. Method of identifying and quantifying specific fungi and bacteria. 2003
Total fungi DNA	Unifung	TaqMan	AACTTTCAACAACGGATCTCTTGG	GCGTTCAAAGACTCGATGATTCAC	Fam- CATCGATGAAGAACGCAGCGAAATGC-Tamra			Penicillium brevicompactum, Cladosporium cladosporioides, Aspergillus ochraceus, Penicillium chrysogenum, Aspergillus versicolor, Aspergillus fumigatus, Cladosporium herbarum
Cladosporium herbarum	Cherb	TaqMan	AAGAACGCCCGGGCTT	CGCAAGAGTTTGAAGTGTCCAC	Fam- CTGGTTATTCATAACCCTTTGTTGTCCGACTCTG- Tamra			Cladosporium herbarum
Salmon testis DNA	Sketa	TaqMan	GGTTTCCGCAGCTGGG	CCGAGCCGTCCTGGTC	Fam-AGTCGCAGGCGGCCACCGT-Tamra	25µL PCR reaction: 12,5 µl universal master mix (Applied biosystems), 1000nM each primer and 80nM probe, 2.5µL BSA (2mg/mL), 5µL DNA	UNG incubation 2min 50°C, polymerase activation 10min 95°C + 45 cycles: denaturation 15sec 95°C, annealing/extension 60sec 60°C	Salmon testis DNA (Sigma Aldrich)	Haugland et al. 2005 Water Research 39:559-568
Gram positive and negative bacteria	Gram	TaqMan, duplex-assay	GGGTTAAGTCCCGCAACGA	CATTGTAGCACGTGTGTAGCCC	Grampos: 6-FAM-AAATCATCATGCCCCTTAT-MGBNFQ Gramneg: Cy5-TGACGTCAAGTCATCATGGCCCTTACG-BHQ2	10µl PCR reaction: 10µL Environmental Master Mix (Applied biosystems), 500nM each primer and 200nM each probe, 1.5µL BSA (2mg/mL), 2µL DNA	Polymerase activation 10min 95°C + 40 cycles: denaturation 15sec 95°C, annealing/extension 45sec 58°C	Streptomyces californicus, Bacillus cereus, Escherichia coli, Pseudomonas aeruginosa, Sphingomonas faeni, Staphylococcus aureus, Mycobacterium mucogenicum	Kärkkäinen PM, Valkonen M, ym. J Environ Monit. 2010;12(3):759-68.

## Sheet: S3
Table S3. Microbial concentrations as determined with qPCR in 17 carpets used in the chamber experiments, expressed as loads (cell equivalents (CE) per m2 of carpet) and as concentrations (CE per mg of carpet dust).
	Microbial loads in floor dust [CE/m2]			Microbial concentrations in floor dust [CE/mg dust]
	Median	Min	Max	Median	Min	Max
Cladosporium herbarum	1.67 x 105	0	4.78 x 106	2.90 x 101	0	1.19 x 103
Penicillium/Aspergillus spp.	2.68 x 106	9.84 x 104	4.87 x 107	6.94 x 102	8.80 x 101	7.36 x 103
Total fungi	8.55 x 106	3.77 x 105	6.09 x 107	2.22 x 103	3.03 x 102	1.51 x 104
Gram positive bacteria	2.17 x 108	9.90 x 106	3.23 x 109	4.69 x 104	4.90 x 103	7.24 x 105
Gram negative bacteria	1.99 x 108	1.22 x 107	1.37 x 1010	4.79 x 104	9.76 x 103	6.76 x 106

## Sheet: S4
Table S4. Means, minimum and maximum of particulate matter (PM100 [µg/m3]) and microbial levels (cell equivalents/m3) in infant breathing zone (IBZ) during 5 individual crawling and walking experiments on different rugs, and corresponding ratios of crawling versus walking resuspension experiments.
	PM or microbial group	Infant crawling experiments		Adult walking experiments		Ratio of crawling vs. walking
		mean	min-max	mean	min-max	mean	min-max
Infant breathing zone (IBZ)	PM100 conc. [µg/m3]	210	87-310	50	22-79	5.8	1.1-11.3
	Cherb [CE/m3]	13	5-28	3.7	0-9.3	2.4*	1.1-3.3*
	PenAsp [CE/m3]	250	100-560	170	0-510	1.3*	1.0-1.8*
	Total fungi [CE/m3]	450	91-1100	310	37-1100	3.3	1.0-7.8
	Gram pos [CE/m3]	14000	1900-23000	5200	1400-9400	3.4	1.2-8.3
	Gram neg [CE/m3]	8500	760-17000	3400	2200-7100	2.5	0.3-4.2
*Mean (min-max) ratios for crawling versus walking experiments were calculated only for cases where microbial determinations were >0 for both experiments (in 2 out of 5 adult experiments, determination of Cherb and PenAsp yielded “0” in adult breathing zone samples).

## Sheet: S5
Table S5. Spearman rank-order correlations between the top 10 most abundant bacterial genera in infant breathing zone air versus carpet dust (rho values are shown; significant correlations with p<0.05 are marked in bold).
		Infant breathing zone
		Coryneb.	Microc.	Propionib.	Sediminib.	Staphyloc.	Streptoc.	Clostrid.	Parac.	Oxalob.	Acinetob.
Carpet dust	Corynebacterium	0.59
	Micrococcus	0.26	0.51
	Propionibacterium	0.36	0.26	0.36
	Sediminibacterium	0.1	0.37	-0.02	0.62
	Staphylococcus	0.4	-0.11	-0.04	0.19	0.51
	Streptococcus	0.04	0.17	0.34	0.47	0.23	0.54
	Clostridium	0.36	0.43	0.2	0.05	0.06	-0.31	0.23
	Paracoccus	-0.13	0.11	0.24	0.75	-0.12	0.16	0.53	0.32
	Oxalobacteraceae gen	-0.33	-0.06	-0.53	-0.05	0.11	-0.25	-0.09	-0.41	0.49
	Acinetobacter	-0.07	0.15	-0.18	-0.13	-0.40	-0.07	-0.48	-0.09	-0.31	0.73

## Sheet: S6
Table S6. Differential features (OTUs) in carpet dust versus infant breathing zone air samples as determined via LEfSe analysis of 16 carpet dust and 16 IBZ samples.
	taxonomic allocation					LEfSe output
OTU_ID	phylum	class	order	family	genus	ratio1	variable	ratio2	p-value
360432	Proteobacteria	Alphaproteobacteria	Rhodobacterales	Rhodobacteraceae	Rubellimicrobium	2 .70201979801	carpet.dust	2 .09009066816	0 .00743079178923
1075821	Firmicutes	Bacilli	Lactobacillales	Aerococcaceae	Alloiococcus	3 .28810537528	carpet.dust	2 .98287633946	1 .04810116621e-05
961922	Firmicutes	Bacilli	Bacillales	Bacillaceae	Bacillus	2 .47318056043	carpet.dust	2 .3439971048	0 .0326977145707
2101745	Actinobacteria	Actinobacteria	Actinomycetales	Propionibacteriaceae	Propionibacterium	2 .91358565865	carpet.dust	2 .56598049482	0 .0127011622244
1059729	Firmicutes	Bacilli	Lactobacillales	Carnobacteriaceae	Granulicatella	3 .03855772298	carpet.dust	2 .52523778261	0 .0142014190424
221365	Proteobacteria	Alphaproteobacteria	Rhodospirillales	Acetobacteraceae		2 .9620191017	carpet.dust	2 .46277527434	0 .00157751054998
579608	Firmicutes	Bacilli	Lactobacillales	Streptococcaceae	Streptococcus	4 .42458708133	carpet.dust	4 .09922252469	0 .00367593688576
546690	Actinobacteria	Actinobacteria	Actinomycetales	Microbacteriaceae	Curtobacterium	2 .82486918174	carpet.dust	2 .3396367329	0 .0377537770564
1015969	Firmicutes	Bacilli	Bacillales	Planococcaceae	Sporosarcina	2 .53722884516	carpet.dust	2 .08752443811	0 .00720832487163
984831	Actinobacteria	Actinobacteria	Actinomycetales	Corynebacteriaceae	Corynebacterium	4 .14315508964	carpet.dust	3 .72741157268	0 .00255948073305
130864	Firmicutes	Bacilli	Lactobacillales	Lactobacillaceae	Lactobacillus	3 .15469986446	carpet.dust	2 .86838450257	2 .46136375617e-05
522420	Firmicutes	Bacilli	Lactobacillales	Streptococcaceae	Lactococcus	2 .52160349729	carpet.dust	2 .14203070464	0 .00165012843103
1060517	Proteobacteria	Betaproteobacteria	Burkholderiales	Oxalobacteraceae	Janthinobacterium	3 .39835899759	carpet.dust	3 .06365758911	0 .000613735523595
689950	Actinobacteria	Actinobacteria	Actinomycetales	Nocardiaceae	Rhodococcus	2 .79794387356	carpet.dust	2 .28345398474	0 .00277316249678
83475	Proteobacteria	Betaproteobacteria	Burkholderiales	Comamonadaceae		2 .37213916034	carpet.dust	2 .06620074262	0 .00106732969759
582973	Proteobacteria	Alphaproteobacteria	Sphingomonadales	Sphingomonadaceae		3 .00376349198	carpet.dust	2 .60427174621	0 .0112812037842
1088305	Actinobacteria	Actinobacteria	Actinomycetales	Corynebacteriaceae	Corynebacterium	4 .12274273155	carpet.dust	3 .69029552161	0 .038164789901
975335	Bacteroidetes	Cytophagia	Cytophagales	Cytophagaceae	Dyadobacter	2 .51538170908	carpet.dust	2 .13678965916	0 .000199541154864
437105	Proteobacteria	Betaproteobacteria	Burkholderiales	Oxalobacteraceae		3 .20701150201	carpet.dust	2 .57918381251	0 .00875086072523
1084045	Firmicutes	Bacilli	Bacillales	Planococcaceae	Lysinibacillus	2 .92414913547	carpet.dust	2 .46769224832	0 .00390864914852
363400	Firmicutes	Clostridia	Clostridiales	Lachnospiraceae		2 .76108942342	carpet.dust	2 .45888699947	8 .11836298002e-05
1080448	Proteobacteria	Gammaproteobacteria	Pasteurellales	Pasteurellaceae	Haemophilus	2 .68220015755	carpet.dust	2 .37771438315	0 .00353238122999
4418684	Proteobacteria	Alphaproteobacteria	Rhizobiales	Methylocystaceae		3 .04617544257	carpet.dust	2 .66863023013	0 .000392793980628
12294	Actinobacteria	Actinobacteria	Actinomycetales	Microbacteriaceae	Pseudoclavibacter	2 .49454912262	carpet.dust	2 .26453438259	0 .000243707282143
202381	Actinobacteria	Actinobacteria	Actinomycetales	Geodermatophilaceae		2 .76742107408	carpet.dust	2 .44094606072	0 .0015658584013
1068470	Bacteroidetes	Sphingobacteriia	Sphingobacteriales	Sphingobacteriaceae	Pedobacter	3 .44794518882	carpet.dust	3 .13554542624	0 .00011011909416
637528	Actinobacteria	Actinobacteria	Actinomycetales	Dermatophilaceae		3 .04123976927	carpet.dust	2 .67058573147	0 .0221228370324
504492	Actinobacteria	Actinobacteria	Actinomycetales	Corynebacteriaceae	Corynebacterium	2 .53035705027	carpet.dust	2 .2698333845	1 .95501557059e-05
1145616	Actinobacteria	Actinobacteria	Actinomycetales	Geodermatophilaceae		2 .82258769031	carpet.dust	2 .26442726059	0 .00560725038766
567840	Proteobacteria	Alphaproteobacteria	Rhizobiales	Bradyrhizobiaceae	Bosea	2 .43509746164	carpet.dust	2 .10719133872	0 .000162348094388
519673	Firmicutes	Bacilli	Bacillales	Staphylococcaceae	Staphylococcus	2 .34817285513	carpet.dust	2 .06457697609	0 .0112812037842
269907	Bacteroidetes	Bacteroidia	Bacteroidales	[Paraprevotellaceae]	[Prevotella]	2 .85878614389	carpet.dust	2 .50726621738	0 .00760326567535
1033473	Firmicutes	Bacilli	Lactobacillales	Streptococcaceae	Streptococcus	3 .25721747966	carpet.dust	2 .85235066917	0 .00612053190659
716006	Firmicutes	Bacilli	Lactobacillales	Streptococcaceae	Lactococcus	4 .4574322466	carpet.dust	4 .13218359681	0 .000159482997027
87442	Bacteroidetes	Flavobacteriia	Flavobacteriales	Flavobacteriaceae	Capnocytophaga	2 .74579727459	carpet.dust	2 .50913244831	0 .0170805969703
1106471	Actinobacteria	Actinobacteria	Actinomycetales	Nocardioidaceae		2 .88798036264	carpet.dust	2 .46124854037	0 .00372740006757
New.ReferenceOTU12563	[Thermi]	Deinococci	Deinococcales	Deinococcaceae	Deinococcus	2 .88638932863	carpet.dust	2 .52329141358	0 .0162438918749
688934	Proteobacteria	Gammaproteobacteria	Enterobacteriales	Enterobacteriaceae	Erwinia	2 .58264259348	carpet.dust	2 .13754486959	0 .00283372968467
80664	Proteobacteria	Gammaproteobacteria	Pseudomonadales	Moraxellaceae		2 .54713195676	carpet.dust	2 .22344132036	0 .000782733817077
251243	Firmicutes	Bacilli	Lactobacillales	Leuconostocaceae	Leuconostoc	2 .26906693729	carpet.dust	2 .01276328502	6 .05864869675e-05
677064	Proteobacteria	Betaproteobacteria	Burkholderiales	Oxalobacteraceae	Janthinobacterium	3 .28445096512	carpet.dust	2 .94750225728	0 .00037713842081
679245	Firmicutes	Bacilli	Lactobacillales	Lactobacillaceae	Lactobacillus	2 .99176676887	carpet.dust	2 .53971403786	0 .000169129617068
503387	Firmicutes	Clostridia	Clostridiales	[Tissierellaceae]	Anaerococcus	2 .88924986707	carpet.dust	2 .60754668143	1 .00430407249e-05
509416	Firmicutes	Clostridia	Clostridiales	Lachnospiraceae		2 .90308487711	carpet.dust	2 .6942540125	0 .00091482733443
351231	Bacteroidetes	Bacteroidia	Bacteroidales	Bacteroidaceae	Bacteroides	2 .72562339933	carpet.dust	2 .44171603876	0 .00151662972799
1139769	Fusobacteria	Fusobacteriia	Fusobacteriales	Fusobacteriaceae	Fusobacterium	2 .48763929763	carpet.dust	2 .08849173647	0 .00248558450478
894774	Firmicutes	Bacilli	Bacillales	Planococcaceae		2 .31604679314	carpet.dust	2 .04306615597	8 .58104703719e-05
358493	Bacteroidetes	Bacteroidia	Bacteroidales	Bacteroidaceae	Bacteroides	2 .34022703692	carpet.dust	2 .03796481497	0 .0358548334179
556126	Bacteroidetes	Bacteroidia	Bacteroidales	Bacteroidaceae	Bacteroides	3 .37537955946	carpet.dust	2 .87521782748	0 .0436088691083
208315	Cyanobacteria	Oscillatoriophycideae	Oscillatoriales	Phormidiaceae	Phormidium	2 .31042222813	carpet.dust	2 .04158804069	0 .00248558450478
545862	Actinobacteria	Actinobacteria	Actinomycetales	Corynebacteriaceae	Corynebacterium	2 .47768600949	carpet.dust	2 .21540559368	0 .000122201561215
968954	Firmicutes	Bacilli	Lactobacillales	Streptococcaceae	Streptococcus	2 .70283106671	carpet.dust	2 .28110172402	0 .00440044179438
828043	Firmicutes	Bacilli	Lactobacillales	Streptococcaceae	Streptococcus	3 .5684934829	carpet.dust	3 .2286778964	0 .00364469732076
1029165	Firmicutes	Clostridia	Clostridiales	[Tissierellaceae]	Anaerococcus	2 .63115850197	carpet.dust	2 .08208606673	0 .000616997076669
1074016	Proteobacteria	Betaproteobacteria	Burkholderiales	Oxalobacteraceae	Janthinobacterium	3 .64260323254	carpet.dust	3 .30610792182	9 .04703802712e-05
807693	Firmicutes	Bacilli	Bacillales			2 .3099746223	carpet.dust	2 .052368401	0 .0246317243189
675940	Firmicutes	Bacilli	Bacillales	Staphylococcaceae	Staphylococcus	2 .58410368847	carpet.dust	2 .12171243631	0 .0250284133499
870544	Actinobacteria	Actinobacteria	Actinomycetales	Corynebacteriaceae	Corynebacterium	2 .64781265507	carpet.dust	2 .23882702394	0 .00140694693282
109591	Actinobacteria	Actinobacteria	Actinomycetales	Dermabacteraceae		2 .83642852776	carpet.dust	2 .2726956469	0 .0139498778201
559935	Actinobacteria	Actinobacteria	Actinomycetales	Intrasporangiaceae	Knoellia	2 .41140637124	carpet.dust	2 .043724648	0 .000288465400758
1057116	Bacteroidetes	Cytophagia	Cytophagales	Cytophagaceae	Hymenobacter	2 .60113144723	carpet.dust	2 .27843769666	0 .00197891895486
583656	Bacteroidetes	Bacteroidia	Bacteroidales	Bacteroidaceae	Bacteroides	2 .34536487404	carpet.dust	2 .10926713537	0 .000622890604751
676761	Bacteroidetes	Bacteroidia	Bacteroidales	Porphyromonadaceae	Porphyromonas	2 .47154533244	carpet.dust	2 .07465698526	0 .0324839811645
1084952	Proteobacteria	Betaproteobacteria	Neisseriales	Neisseriaceae	Neisseria	2 .53368575739	carpet.dust	2 .18010991319	0 .0152265528976
505587	Firmicutes	Clostridia	Clostridiales	[Tissierellaceae]	Finegoldia	3 .25926747267	carpet.dust	2 .78177389098	0 .00743079178923
848824	Bacteroidetes	Sphingobacteriia	Sphingobacteriales	Sphingobacteriaceae		2 .42388908479	carpet.dust	2 .07741801435	0 .00353238122999
1039477	Firmicutes	Bacilli	Bacillales	Staphylococcaceae	Staphylococcus	2 .53340003215	carpet.dust	2 .05230501087	0 .0476491704809
181039	Cyanobacteria	Oscillatoriophycideae	Oscillatoriales	Phormidiaceae	Phormidium	2 .7284305016	carpet.dust	2 .3925790816	0 .0170805969703
1040713	Actinobacteria	Actinobacteria	Actinomycetales	Corynebacteriaceae	Corynebacterium	3 .82897169286	carpet.dust	3 .38112157309	0 .00410962534561
586093	Firmicutes	Bacilli	Lactobacillales	Lactobacillaceae	Lactobacillus	3 .7516993555	carpet.dust	3 .40109755618	0 .00107736285899
1084417	Proteobacteria	Betaproteobacteria	Burkholderiales	Burkholderiaceae	Lautropia	3 .09767523598	carpet.dust	2 .75436016342	8 .96848010706e-05
830290	Proteobacteria	Gammaproteobacteria	Vibrionales	Pseudoalteromonadaceae	Pseudoalteromonas	2 .70581708101	carpet.dust	2 .50261532882	0 .0218485962549
1011954	Actinobacteria	Actinobacteria	Actinomycetales	Corynebacteriaceae	Corynebacterium	2 .63604004306	carpet.dust	2 .37407866757	3 .17392519071e-05
589114	Firmicutes	Bacilli	Lactobacillales	Lactobacillaceae	Lactobacillus	2 .88762998959	carpet.dust	2 .61240187457	4 .7305833805e-05
369227	Firmicutes	Clostridia	Clostridiales	Lachnospiraceae	Coprococcus	2 .2943137637	carpet.dust	2 .00133817358	0 .000622890604751
903158	Actinobacteria	Actinobacteria	Actinomycetales	Dermabacteraceae	Brachybacterium	2 .65866162338	carpet.dust	2 .20062453356	0 .0185859855286
922761	Proteobacteria	Gammaproteobacteria	Enterobacteriales	Enterobacteriaceae		3 .74088502242	carpet.dust	3 .20364596391	0 .0115570299499
1055322	Bacteroidetes	Flavobacteriia	Flavobacteriales	Flavobacteriaceae	Flavobacterium	2 .75769660679	carpet.dust	2 .16750978099	0 .00451232736855
589792	Proteobacteria	Gammaproteobacteria	Pseudomonadales	Moraxellaceae	Psychrobacter	2 .89967091934	carpet.dust	2 .51755115181	0 .00588038669374
1069816	Actinobacteria	Actinobacteria	Actinomycetales	Corynebacteriaceae	Corynebacterium	3 .14998278644	carpet.dust	2 .79599520115	0 .000371556639753
882616	Proteobacteria	Alphaproteobacteria	Rhodospirillales	Acetobacteraceae		3 .02292537396	carpet.dust	2 .38255302041	0 .0212404960752
New.ReferenceOTU107753 Unassigned						2 .41082446711	carpet.dust	2 .09013399693	0 .00151662972799
393051	Actinobacteria	Actinobacteria	Actinomycetales	Corynebacteriaceae	Corynebacterium	2 .50857931159	carpet.dust	2 .1113963241	0 .00413501169012
370301	Proteobacteria	Alphaproteobacteria	Rhodospirillales	Acetobacteraceae		2 .68532797976	carpet.dust	2 .26644564512	0 .00535245608555
1082539	Firmicutes	Bacilli	Lactobacillales	Streptococcaceae	Streptococcus	2 .83669591109	carpet.dust	2 .28269218851	0 .0454384392382
827969	Bacteroidetes	Cytophagia	Cytophagales	Cytophagaceae	Hymenobacter	2 .54703467266	carpet.dust	2 .25201961363	0 .000243707282143
246238	Actinobacteria	Actinobacteria	Actinomycetales	Intrasporangiaceae	Phycicoccus	2 .39902267031	carpet.dust	2 .02007563005	0 .000143118295806
368986	Proteobacteria	Alphaproteobacteria	Rhodospirillales	Acetobacteraceae		2 .26687682821	carpet.dust	2 .01636696965	9 .04703802712e-05
1096010	Actinobacteria	Actinobacteria	Actinomycetales	Corynebacteriaceae	Corynebacterium	3 .3797631895	carpet.dust	2 .9364105038	0 .0300749778029
360826	Proteobacteria	Alphaproteobacteria	Rhodospirillales	Acetobacteraceae		2 .73795520305	carpet.dust	2 .47241868492	0 .000162348094388
949062	Proteobacteria	Alphaproteobacteria	Sphingomonadales	Sphingomonadaceae	Kaistobacter	2 .45929173503	carpet.dust	2 .09631106466	0 .000511323214506
436998	Actinobacteria	Actinobacteria	Actinomycetales	Corynebacteriaceae	Corynebacterium	3 .24406007033	carpet.dust	2 .66016357491	0 .00284554107884
1050608	Actinobacteria	Actinobacteria	Actinomycetales	Corynebacteriaceae	Corynebacterium	2 .87812720577	carpet.dust	2 .48207303652	0 .00362376108242
572970	Actinobacteria	Actinobacteria	Actinomycetales	Corynebacteriaceae	Corynebacterium	3 .24677526137	carpet.dust	2 .84726734029	0 .00630369025601
788205	Firmicutes	Bacilli	Bacillales	Bacillaceae	Bacillus	2 .52121324252	carpet.dust	2 .25049208487	0 .0102853736837
4322321	Cyanobacteria	Oscillatoriophycideae	Oscillatoriales	Phormidiaceae	Phormidium	2 .99543437293	carpet.dust	2 .79975959483	1 .04810116621e-05
463861	Actinobacteria	Actinobacteria	Actinomycetales	Micrococcaceae	Arthrobacter	2 .91147237091	carpet.dust	2 .58125780127	0 .00136251872421
363507	Firmicutes	Clostridia	Clostridiales	Lachnospiraceae	Blautia	3 .14537825603	carpet.dust	2 .61233634331	0 .0275593762149
534204	Proteobacteria	Gammaproteobacteria	Pseudomonadales	Moraxellaceae	Acinetobacter	2 .37404778434	carpet.dust	2 .04139057635	0 .00248558450478
328033	Proteobacteria	Alphaproteobacteria	Rhodospirillales	Acetobacteraceae		2 .42243713026	carpet.dust	2 .09424357094	3 .66332358391e-05
1060029	Actinobacteria	Actinobacteria	Actinomycetales	Corynebacteriaceae	Corynebacterium	3 .30031935896	carpet.dust	2 .81236809367	0 .026285151782
1017181	Actinobacteria	Actinobacteria	Actinomycetales	Micrococcaceae	Rothia	2 .78480117457	carpet.dust	2 .49689746776	4 .51492130753e-06
128390	Actinobacteria	Actinobacteria	Actinomycetales	Corynebacteriaceae	Corynebacterium	2 .72858190656	carpet.dust	2 .30710158112	0 .019244251129
882018	Actinobacteria	Actinobacteria	Actinomycetales	Dermabacteraceae	Brachybacterium	2 .58495176807	carpet.dust	2 .15651970935	0 .00755137756937
366545	[Thermi]	Deinococci	Deinococcales	Deinococcaceae	Deinococcus	3 .17287991928	carpet.dust	2 .89193492608	0 .00151662972799
4468805	Firmicutes	Bacilli	Lactobacillales	Streptococcaceae	Lactococcus	2 .33700611516	carpet.dust	2 .01443457792	0 .00349474057343
1084906	Firmicutes	Bacilli	Bacillales	Staphylococcaceae	Staphylococcus	2 .54208633325	carpet.dust	2 .25982045577	0 .000234893311957
544419	Firmicutes	Bacilli	Lactobacillales	Streptococcaceae	Lactococcus	2 .68974716011	carpet.dust	2 .4096776329	7 .25248537957e-05
2647328	Proteobacteria	Gammaproteobacteria	Pasteurellales	Pasteurellaceae		2 .37563961289	carpet.dust	2 .07234071753	0 .00151662972799
903426	Actinobacteria	Actinobacteria	Actinomycetales	Micrococcaceae	Rothia	2 .36889355199	carpet.dust	2 .06948679191	3 .17392519071e-05
1099914	Firmicutes	Clostridia	Clostridiales	[Tissierellaceae]	Peptoniphilus	2 .66182239973	carpet.dust	2 .03781031214	0 .00259954515037
589597	Proteobacteria	Gammaproteobacteria	Pseudomonadales	Pseudomonadaceae	Pseudomonas	3 .52891067706	carpet.dust	3 .10889948477	0 .020979493245
New.ReferenceOTU171936	Firmicutes	Bacilli	Lactobacillales	Lactobacillaceae	Lactobacillus	2 .44522252447	carpet.dust	2 .16988643578	0 .000243707282143
414943	Proteobacteria	Gammaproteobacteria	Pasteurellales	Pasteurellaceae	Haemophilus	2 .79451721723	carpet.dust	2 .10718940377	0 .0089527078658
4454257	Proteobacteria	Gammaproteobacteria	Enterobacteriales	Enterobacteriaceae		2 .5153344667	carpet.dust	2 .16906168741	0 .0241505398763
1045797	Actinobacteria	Actinobacteria	Actinomycetales	Microbacteriaceae	Salinibacterium	2 .84074461646	carpet.dust	2 .45541854781	0 .0250284133499
545299	Fusobacteria	Fusobacteriia	Fusobacteriales	Fusobacteriaceae	Fusobacterium	2 .45032905425	carpet.dust	2 .14305529813	7 .21884749067e-05
417366	Proteobacteria	Alphaproteobacteria	Rhizobiales	Methylocystaceae		2 .88779459955	carpet.dust	2 .60636143737	3 .92764975671e-06
463361	Firmicutes	Bacilli	Lactobacillales	Lactobacillaceae	Lactobacillus	2 .47378899023	carpet.dust	2 .19355819099	0 .0358548334179
861807	Actinobacteria	Actinobacteria	Actinomycetales	Corynebacteriaceae	Corynebacterium	3 .56503473445	carpet.dust	3 .16323790592	0 .000938276539032
1053775	Proteobacteria	Alphaproteobacteria	Rhizobiales	Hyphomicrobiaceae	Devosia	2 .49516811367	carpet.dust	2 .08502336981	0 .000436242671119
422878	Firmicutes	Clostridia	Clostridiales	Veillonellaceae	Megamonas	3 .12406678081	carpet.dust	2 .66459009391	0 .0157189155379
968675	Proteobacteria	Gammaproteobacteria	Pasteurellales	Pasteurellaceae	Haemophilus	3 .36789258277	carpet.dust	2 .95930211937	0 .00994714721788
137183	Actinobacteria	Actinobacteria	Bifidobacteriales	Bifidobacteriaceae		3 .13840615065	carpet.dust	2 .81117849874	0 .00993471084424
New.ReferenceOTU19496	Firmicutes	Bacilli	Lactobacillales	Lactobacillaceae	Lactobacillus	2 .72830698251	carpet.dust	2 .43803347437	2 .95698753683e-05
253429	Bacteroidetes	Flavobacteriia	Flavobacteriales	[Weeksellaceae]	Chryseobacterium	2 .78730011736	carpet.dust	2 .48799470583	0 .000243707282143
369953	Proteobacteria	Alphaproteobacteria	Rhodospirillales	Acetobacteraceae		2 .91584653166	carpet.dust	2 .37293722912	0 .00459176567822
1067006	Proteobacteria	Betaproteobacteria	Neisseriales	Neisseriaceae	Neisseria	2 .78787010497	carpet.dust	2 .45118921807	0 .00110286919447
1085832	Firmicutes	Bacilli	Lactobacillales	Streptococcaceae	Streptococcus	2 .73620607435	carpet.dust	2 .42756475039	0 .00181358928288
553611	Actinobacteria	Actinobacteria	Bifidobacteriales	Bifidobacteriaceae	Bifidobacterium	2 .37795748135	carpet.dust	2 .09505114122	0 .00831403225181
938948	Fusobacteria	Fusobacteriia	Fusobacteriales	Fusobacteriaceae	Fusobacterium	3 .20506700065	carpet.dust	2 .68491561242	0 .000513051965503
560336	Bacteroidetes	Bacteroidia	Bacteroidales	Bacteroidaceae	Bacteroides	2 .42075276899	carpet.dust	2 .08973434505	3 .17392519071e-05
342666	Firmicutes	Clostridia	Clostridiales	Clostridiaceae		2 .61620020551	carpet.dust	2 .36685084767	3 .17392519071e-05
721526	Firmicutes	Bacilli	Lactobacillales	Aerococcaceae	Aerococcus	3 .08184462567	carpet.dust	2 .79788490125	0 .000105508817442
564487	Bacteroidetes	Sphingobacteriia	Sphingobacteriales	Sphingobacteriaceae	Pedobacter	2 .62756985097	carpet.dust	2 .28949836943	0 .00171413477801
985219	Bacteroidetes	Flavobacteriia	Flavobacteriales	Flavobacteriaceae	Flavobacterium	2 .45430734222	carpet.dust	2 .17793366957	0 .00353238122999
248831	Bacteroidetes	Cytophagia	Cytophagales	Cytophagaceae	Hymenobacter	2 .52305596523	carpet.dust	2 .08097402633	0 .00588038669374
785526	Proteobacteria	Alphaproteobacteria	Rhizobiales	Methylobacteriaceae		3 .05519578797	carpet.dust	2 .80573863585	0 .000463225577263
863970	Actinobacteria	Actinobacteria	Actinomycetales	Corynebacteriaceae	Corynebacterium	2 .38159627145	carpet.dust	2 .03281922744	0 .0118936829247
177930	Firmicutes	Clostridia	Clostridiales	Lachnospiraceae		2 .82147627576	carpet.dust	2 .32482532339	0 .0421950423171
27188	Proteobacteria	Alphaproteobacteria	Rhodobacterales	Rhodobacteraceae	Paracoccus	2 .28434347922	carpet.dust	2 .05910070151	0 .0358548334179
1110763	Proteobacteria	Gammaproteobacteria	Enterobacteriales	Enterobacteriaceae		2 .87678526257	carpet.dust	2 .34438384174	0 .000831701726127
848816	Firmicutes	Bacilli	Bacillales	Bacillaceae		3 .22558316097	carpet.dust	2 .88770064063	0 .0387605072824
1078527	Firmicutes	Bacilli	Lactobacillales	Aerococcaceae	Facklamia	2 .72002747305	carpet.dust	2 .46116180248	1 .04810116621e-05
1051517	Firmicutes	Bacilli	Bacillales	Bacillaceae	Bacillus	2 .74160403945	carpet.dust	2 .30962493215	0 .0138070878105
223418	Actinobacteria	Actinobacteria	Actinomycetales	Geodermatophilaceae		2 .48101660408	carpet.dust	2 .2029950261	0 .00668780610991
336364	Proteobacteria	Alphaproteobacteria	Rhizobiales	Rhizobiaceae		2 .5331051703	carpet.dust	2 .22823680465	0 .00778800901078
222868	Proteobacteria	Alphaproteobacteria	Sphingomonadales	Sphingomonadaceae	Sphingomonas	2 .41825021557	carpet.dust	2 .07922880385	0 .000782733817077
348570	Proteobacteria	Alphaproteobacteria	Rhodospirillales	Acetobacteraceae		2 .4113498645	carpet.dust	2 .09237383291	0 .00262430294407
1143645	Proteobacteria	Alphaproteobacteria	Sphingomonadales	Sphingomonadaceae	Sphingomonas	2 .61204374887	carpet.dust	2 .22643637225	0 .00362376108242
224486	Cyanobacteria	Oscillatoriophycideae	Chroococcales	Xenococcaceae		2 .37252952464	carpet.dust	2 .03306574902	0 .000436242671119
995960	Actinobacteria	Actinobacteria	Actinomycetales	Dermabacteraceae		3 .366819548	carpet.dust	2 .84309779983	0 .0132427780681
976441	Bacteroidetes	Sphingobacteriia	Sphingobacteriales	Sphingobacteriaceae	Pedobacter	2 .64549053641	carpet.dust	2 .07825117309	0 .00799837961764
11427	Actinobacteria	Actinobacteria	Actinomycetales	Geodermatophilaceae		3 .29088216548	carpet.dust	2 .82925227405	0 .0454384392382
1075891	Firmicutes	Bacilli	Bacillales	Planococcaceae		2 .65013409596	carpet.dust	2 .20117767273	0 .040261911566
760967	Bacteroidetes	Bacteroidia	Bacteroidales	Prevotellaceae	Prevotella	2 .39628116767	carpet.dust	2 .1639580337	0 .000243707282143
978412	Bacteroidetes	Flavobacteriia	Flavobacteriales	[Weeksellaceae]	Chryseobacterium	2 .74081358199	carpet.dust	2 .37879349436	0 .00353238122999
583102	Proteobacteria	Alphaproteobacteria	Sphingomonadales	Sphingomonadaceae	Sphingomonas	3 .01841417635	carpet.dust	2 .5395571095	0 .000232566598664
324217	Actinobacteria	Actinobacteria	Actinomycetales	Nocardioidaceae		2 .6952498489	carpet.dust	2 .19218783217	0 .00269453292248
New.ReferenceOTU114530	[Thermi]	Deinococci	Deinococcales	Deinococcaceae	Deinococcus	2 .56600292499	carpet.dust	2 .25779864772	0 .0170805969703
342427	Firmicutes	Clostridia	Clostridiales	Veillonellaceae	Veillonella	2 .52111217026	carpet.dust	2 .11244100122	0 .00276882897003
589277	Bacteroidetes	Bacteroidia	Bacteroidales	Bacteroidaceae	Bacteroides	3 .21163181084	carpet.dust	2 .89364192619	3 .24467217976e-06
445304	Firmicutes	Bacilli	Lactobacillales	Aerococcaceae	Facklamia	2 .85830022771	carpet.dust	2 .46355569496	0 .0218485962549
593441	Proteobacteria	Alphaproteobacteria	Rhodobacterales	Rhodobacteraceae		2 .59297294304	carpet.dust	2 .11260471004	0 .000688520443064
518775	[Thermi]	Deinococci	Deinococcales	Deinococcaceae	Deinococcus	2 .89264856875	carpet.dust	2 .37954571443	0 .00367984620744
816470	Firmicutes	Bacilli	Bacillales	Bacillaceae	Bacillus	3 .17415052913	carpet.dust	2 .84351030019	0 .0139789538926
516115	Firmicutes	Bacilli	Lactobacillales	Streptococcaceae	Lactococcus	2 .57789035259	carpet.dust	2 .14123035562	0 .00165012843103
947112	Actinobacteria	Actinobacteria	Actinomycetales	Corynebacteriaceae	Corynebacterium	2 .81375325545	carpet.dust	2 .36854533557	0 .0115424598989
810109	Bacteroidetes	Sphingobacteriia	Sphingobacteriales	Sphingobacteriaceae		2 .93162803361	carpet.dust	2 .63009969452	0 .00151662972799
1068572	Actinobacteria	Actinobacteria	Actinomycetales	Corynebacteriaceae	Corynebacterium	2 .62662526351	carpet.dust	2 .1416731782	0 .0152232029168
540940	Firmicutes	Bacilli	Lactobacillales	Leuconostocaceae	Leuconostoc	2 .59210342153	carpet.dust	2 .3356017832	5 .84818214931e-06
5364	Proteobacteria	Alphaproteobacteria	Rhizobiales	Rhizobiaceae	Rhizobium	2 .68261713468	carpet.dust	2 .37179268621	0 .00248558450478
470382	Firmicutes	Clostridia	Clostridiales	Lachnospiraceae	Coprococcus	2 .30954575348	carpet.dust	2 .06904867069	0 .000243707282143
1111582	Firmicutes	Bacilli	Lactobacillales	Carnobacteriaceae	Granulicatella	2 .73715949792	carpet.dust	2 .06926304929	0 .00130510876463
New.ReferenceOTU163155	[Thermi]	Deinococci	Deinococcales	Deinococcaceae	Deinococcus	3 .06758559916	carpet.dust	2 .7440401439	0 .00158555703731
389682	[Thermi]	Deinococci	Deinococcales	Deinococcaceae	Deinococcus	2 .27816624411	carpet.dust	2 .00443470294	0 .00151662972799
4297271	Proteobacteria	Betaproteobacteria	Neisseriales	Neisseriaceae	Neisseria	2 .70031045516	carpet.dust	2 .41334315243	0 .00296328247788
555945	Firmicutes	Clostridia	Clostridiales	Clostridiaceae		3 .01875390068	carpet.dust	2 .64642446385	0 .00180225401919
12574	Actinobacteria	Actinobacteria	Actinomycetales	Actinomycetaceae	Actinomyces	2 .58515767657	carpet.dust	2 .27641027127	8 .58707535888e-05
187652	Actinobacteria	Actinobacteria	Actinomycetales			3 .25145570747	carpet.dust	2 .87178788391	0 .0273199931964
New.ReferenceOTU7401	Bacteroidetes	Sphingobacteriia	Sphingobacteriales	Sphingobacteriaceae	Pedobacter	2 .29121248163	carpet.dust	2 .00837173002	0 .0170805969703
1088134	Firmicutes	Bacilli	Lactobacillales	Streptococcaceae	Streptococcus	3 .31032852164	carpet.dust	2 .74506147236	0 .00875086072523
470724	Proteobacteria	Betaproteobacteria	Neisseriales	Neisseriaceae	Neisseria	3 .20727495405	carpet.dust	2 .92095079269	0 .00225330178971
New.ReferenceOTU100134	Firmicutes	Bacilli	Lactobacillales	Lactobacillaceae	Lactobacillus	2 .85964109578	carpet.dust	2 .57415826415	3 .54654781151e-05
1007180	Proteobacteria	Alphaproteobacteria	Rhizobiales	Methylobacteriaceae	Methylobacterium	2 .72240044215	carpet.dust	2 .40405473314	2 .31770715783e-05
585221	Proteobacteria	Betaproteobacteria	Burkholderiales	Oxalobacteraceae		2 .75982423175	carpet.dust	2 .45579729157	7 .00910770146e-05
1065569	Firmicutes	Bacilli	Lactobacillales	Aerococcaceae		2 .71442764928	carpet.dust	2 .27993038612	0 .0134975319473
818603	Firmicutes	Bacilli	Bacillales	Bacillaceae	Bacillus	3 .09554926303	carpet.dust	2 .7607380292	0 .0169791333645
754778	Proteobacteria	Gammaproteobacteria	Enterobacteriales	Enterobacteriaceae	Erwinia	2 .84867723612	carpet.dust	2 .39608648472	0 .00136823530815
967427	Firmicutes	Bacilli	Lactobacillales	Streptococcaceae	Streptococcus	2 .48424873408	carpet.dust	2 .09544932607	0 .00417547988461
889025	Proteobacteria	Gammaproteobacteria	Pseudomonadales	Moraxellaceae	Acinetobacter	2 .78540665557	carpet.dust	2 .09868406289	0 .0298337982754
585419	Firmicutes	Clostridia	Clostridiales	Veillonellaceae	Veillonella	2 .46138526902	carpet.dust	2 .10712564377	0 .00545133932465
1083037	Proteobacteria	Gammaproteobacteria	Pseudomonadales	Moraxellaceae	Moraxella	3 .67681754732	carpet.dust	3 .33502528948	0 .0061584331437
808031	Proteobacteria	Gammaproteobacteria	Vibrionales	Pseudoalteromonadaceae	Pseudoalteromonas	2 .60161858853	carpet.dust	2 .44452753183	0 .00353238122999
510422	Actinobacteria	Actinobacteria	Actinomycetales	Micrococcaceae	Rothia	2 .46746357222	carpet.dust	2 .1424136514	0 .00860774212781
New.CleanUp.ReferenceOTU12391	Firmicutes	Bacilli	Lactobacillales	Lactobacillaceae	Lactobacillus	2 .49800422641	carpet.dust	2 .21184923432	0 .000722267762318
1108282	Firmicutes	Bacilli	Bacillales	Bacillaceae		2 .78746971242	carpet.dust	2 .462390767	0 .0452233461221
331859	Firmicutes	Clostridia	Clostridiales	Lachnospiraceae		2 .85464447704	carpet.dust	2 .32533463247	0 .0477598215518
360635	Firmicutes	Clostridia	Clostridiales	[Tissierellaceae]	Anaerococcus	2 .58013661051	carpet.dust	2 .28046221586	0 .00895926302839
591699	Proteobacteria	Alphaproteobacteria	Rhizobiales	Methylobacteriaceae	Methylobacterium	2 .72910320626	carpet.dust	2 .10577949083	0 .0170652716166
198866	Bacteroidetes	Bacteroidia	Bacteroidales	Porphyromonadaceae	Parabacteroides	3 .37998764886	carpet.dust	2 .89690344434	0 .0436088691083
New.CleanUp.ReferenceOTU690	Firmicutes	Bacilli	Bacillales	Bacillaceae	Bacillus	2 .3359813712	carpet.dust	2 .0783659884	0 .0064856156827
571178	Firmicutes	Clostridia	Clostridiales	Lachnospiraceae	Roseburia	2 .56687367696	carpet.dust	2 .19157317802	0 .00552836473023
1078587	Firmicutes	Clostridia	Clostridiales	Lachnospiraceae	Blautia	2 .9253087155	carpet.dust	2 .65235435052	1 .13705398319e-05
1074210	Firmicutes	Bacilli	Gemellales	Gemellaceae		3 .12343644698	carpet.dust	2 .59885334819	0 .0008796431225
1078582	Bacteroidetes	Sphingobacteriia	Sphingobacteriales	Sphingobacteriaceae	Pedobacter	2 .29523076755	carpet.dust	2 .00382821554	0 .0170805969703
942534	Proteobacteria	Betaproteobacteria	Neisseriales	Neisseriaceae		2 .48844612854	carpet.dust	2 .19668586883	0 .00107736285899
1062748	Actinobacteria	Actinobacteria	Actinomycetales	Mycobacteriaceae	Mycobacterium	2 .64701096598	carpet.dust	2 .30200482804	0 .00037713842081
584571	Firmicutes	Bacilli	Lactobacillales	Lactobacillaceae	Lactobacillus	2 .56819221755	carpet.dust	2 .08735807959	7 .36198489675e-05
368318	Firmicutes	Clostridia	Clostridiales	Lachnospiraceae	Blautia	2 .30994971166	carpet.dust	2 .02804384068	0 .000243707282143
987790	Bacteroidetes	Flavobacteriia	Flavobacteriales	Flavobacteriaceae	Capnocytophaga	2 .5195466481	carpet.dust	2 .25382076466	0 .00435538632782
4440191	Fusobacteria	Fusobacteriia	Fusobacteriales	Leptotrichiaceae	Leptotrichia	2 .70457421409	carpet.dust	2 .45912692874	0 .0358548334179
564704	Firmicutes	Bacilli	Lactobacillales	Leuconostocaceae		2 .50033848723	carpet.dust	2 .19139080113	1 .04810116621e-05
193867	Actinobacteria	Actinobacteria	Actinomycetales	Nocardiaceae	Rhodococcus	3 .00833600604	carpet.dust	2 .75178026791	0 .0291179235177
2855257	Actinobacteria	Actinobacteria	Actinomycetales	Geodermatophilaceae	Modestobacter	2 .79190731939	carpet.dust	2 .27847186909	0 .0065463178725
611931	Firmicutes	Bacilli	Lactobacillales	Aerococcaceae	Aerococcus	2 .44473437328	carpet.dust	2 .17467756539	0 .0100317130429
1047041	Actinobacteria	Actinobacteria	Actinomycetales	Corynebacteriaceae	Corynebacterium	3 .05659983265	carpet.dust	2 .40769191598	0 .00440044179438
1090059	Firmicutes	Bacilli	Lactobacillales			2 .76664834452	carpet.dust	2 .39740010487	0 .000321198226177
518743	Firmicutes	Clostridia	Clostridiales	Veillonellaceae	Veillonella	2 .44434119322	carpet.dust	2 .07454605715	0 .0247118757826
584375	Actinobacteria	Actinobacteria	Bifidobacteriales	Bifidobacteriaceae	Bifidobacterium	2 .59635098063	carpet.dust	2 .32221960494	0 .000398684701073
150175	Proteobacteria	Alphaproteobacteria	Rhizobiales	Rhizobiaceae	Rhizobium	2 .94830484382	carpet.dust	2 .63779520649	0 .00248558450478
907826	Actinobacteria	Actinobacteria	Actinomycetales	Corynebacteriaceae	Corynebacterium	2 .39574546953	carpet.dust	2 .03666063646	0 .000622549802032
766214	Actinobacteria	Actinobacteria	Actinomycetales	Sporichthyaceae		2 .59597792306	carpet.dust	2 .2689025736	1 .24452998027e-05
1038865	Bacteroidetes	Sphingobacteriia	Sphingobacteriales	Sphingobacteriaceae		2 .27178121749	carpet.dust	2 .01792195471	0 .0170805969703
780555	Proteobacteria	Gammaproteobacteria	Pseudomonadales	Pseudomonadaceae	Pseudomonas	2 .78077162793	carpet.dust	2 .36200380592	0 .00206374724665
316515	Firmicutes	Bacilli	Lactobacillales	Lactobacillaceae	Lactobacillus	2 .47075507262	carpet.dust	2 .11332706566	0 .0436088691083
427183	Actinobacteria	Actinobacteria	Actinomycetales	Brevibacteriaceae	Brevibacterium	3 .22840277459	carpet.dust	2 .7603481359	0 .00180225401919
535375	Bacteroidetes	Bacteroidia	Bacteroidales	Bacteroidaceae	Bacteroides	2 .51796029015	carpet.dust	2 .23072168771	0 .000243707282143
893979	Proteobacteria	Gammaproteobacteria	Pasteurellales	Pasteurellaceae	Actinobacillus	2 .33774145958	carpet.dust	2 .0360778914	0 .0079047883667
960076	Bacteroidetes	Flavobacteriia	Flavobacteriales	Flavobacteriaceae	Flavobacterium	2 .64808616862	carpet.dust	2 .25794043275	0 .0011837861109
1080820	Actinobacteria	Actinobacteria	Actinomycetales	Corynebacteriaceae	Corynebacterium	2 .41784779076	carpet.dust	2 .07301259862	0 .0222668003465
210201	Proteobacteria	Betaproteobacteria	Burkholderiales	Oxalobacteraceae		3 .17327473912	carpet.dust	2 .85342779822	0 .00123058481709
1938	Bacteroidetes	Bacteroidia	Bacteroidales	Porphyromonadaceae	Porphyromonas	2 .38061958976	carpet.dust	2 .00785213818	0 .0358548334179
362965	Actinobacteria	Actinobacteria	Actinomycetales	Micrococcaceae		2 .77551017265	carpet.dust	2 .4464670374	0 .00214361793422
949863	Firmicutes	Bacilli	Lactobacillales			2 .75877414216	carpet.dust	2 .39691995022	0 .000831701726127
953975	Bacteroidetes	Sphingobacteriia	Sphingobacteriales	Sphingobacteriaceae		2 .58904047299	carpet.dust	2 .29085606495	0 .00151662972799
503197	Firmicutes	Clostridia	Clostridiales	[Tissierellaceae]	Anaerococcus	2 .66293997281	carpet.dust	2 .22435680506	0 .000169129617068
220524	Actinobacteria	Actinobacteria	Actinomycetales	Nakamurellaceae		3 .12435492171	carpet.dust	2 .3853112001	0 .0475085476295
1020921	Bacteroidetes	Flavobacteriia	Flavobacteriales	Flavobacteriaceae	Flavobacterium	2 .83867290416	carpet.dust	2 .53695952624	0 .00151662972799
1060958	Proteobacteria	Alphaproteobacteria	Rhizobiales	Methylocystaceae		2 .78581985199	carpet.dust	2 .48878274068	1 .7769115674e-05
575688	Bacteroidetes	Sphingobacteriia	Sphingobacteriales	Sphingobacteriaceae	Pedobacter	2 .43061252557	carpet.dust	2 .13278730772	9 .04703802712e-05
370183	Firmicutes	Clostridia	Clostridiales	Lachnospiraceae	Blautia	2 .5964554813	carpet.dust	2 .15107208629	0 .00516190239779
352304	Firmicutes	Clostridia	Clostridiales	Lachnospiraceae		2 .38871988419	carpet.dust	2 .13122496446	0 .00151662972799
367213	Firmicutes	Clostridia	Clostridiales	Ruminococcaceae		2 .43382734082	carpet.dust	2 .20557204807	0 .000622890604751
441265	Actinobacteria	Actinobacteria	Actinomycetales	Corynebacteriaceae	Corynebacterium	3 .10483600995	carpet.dust	2 .69708138109	0 .00182713681512
869089	Actinobacteria	Actinobacteria	Actinomycetales	Sporichthyaceae		2 .4692937277	carpet.dust	2 .11335550077	0 .000232566598664
975306	Firmicutes	Clostridia	Clostridiales	Lachnospiraceae		2 .91179436738	carpet.dust	2 .58974416902	4 .37213555983e-05
1086889	Firmicutes	Clostridia	Clostridiales	[Tissierellaceae]	WAL_1855D	2 .34741735014	carpet.dust	2 .00910824366	9 .04703802712e-05
949789	Firmicutes	Bacilli	Lactobacillales	Carnobacteriaceae	Carnobacterium	3 .0091720508	carpet.dust	2 .48124092123	0 .00560521657466
580312	Proteobacteria	Alphaproteobacteria	Sphingomonadales	Sphingomonadaceae	Sphingomonas	3 .33247456839	carpet.dust	2 .68822885857	0 .0367046495383
992510	Proteobacteria	Alphaproteobacteria	Sphingomonadales	Sphingomonadaceae		2 .64294505849	carpet.dust	2 .24282642847	0 .0286529011661
543684	Actinobacteria	Actinobacteria	Actinomycetales	Kineosporiaceae	Kineococcus	2 .45900101148	carpet.dust	2 .00488741977	0 .000511323214506
993474	Actinobacteria	Actinobacteria	Actinomycetales	Pseudonocardiaceae	Pseudonocardia	2 .49414659283	carpet.dust	2 .1108767779	0 .000179467580442
518033	Firmicutes	Bacilli	Lactobacillales	Lactobacillaceae	Lactobacillus	2 .70829896023	carpet.dust	2 .39079168497	0 .00248558450478
832674	Proteobacteria	Betaproteobacteria	Burkholderiales	Oxalobacteraceae	Janthinobacterium	3 .12958416915	carpet.dust	2 .72720743538	0 .0401677830488
703741	Firmicutes	Bacilli	Lactobacillales	Lactobacillaceae	Lactobacillus	3 .09954093332	carpet.dust	2 .71850437822	0 .0105906253845
453616	Actinobacteria	Actinobacteria	Actinomycetales	Geodermatophilaceae		2 .65411811968	carpet.dust	2 .10602731548	0 .011213116439
New.ReferenceOTU100457	[Thermi]	Deinococci	Deinococcales	Deinococcaceae	Deinococcus	2 .7713491616	carpet.dust	2 .47389293737	0 .0326977145707
876170	Actinobacteria	Actinobacteria	Actinomycetales	Microbacteriaceae		3 .07167909831	carpet.dust	2 .72795130205	0 .00199995437019
593226	Bacteroidetes	Cytophagia	Cytophagales	Cytophagaceae	Hymenobacter	2 .51293748506	carpet.dust	2 .11848479765	0 .00635926606996
970318	Firmicutes	Bacilli	Bacillales	Staphylococcaceae	Jeotgalicoccus	2 .39526983247	carpet.dust	2 .00825147834	0 .0486128980495
1017364	Firmicutes	Bacilli	Bacillales	Bacillaceae		3 .30592545871	carpet.dust	3 .18332134877	0 .0358548334179
917888	Bacteroidetes	Sphingobacteriia	Sphingobacteriales	Sphingobacteriaceae		2 .59079195122	carpet.dust	2 .29247857731	0 .0358548334179
368299	Fusobacteria	Fusobacteriia	Fusobacteriales	Fusobacteriaceae	Fusobacterium	2 .52244235114	carpet.dust	2 .24886185831	0 .00353238122999
851668	Bacteroidetes	Bacteroidia	Bacteroidales	Prevotellaceae	Prevotella	2 .20032442081	carpet.dust	2 .04800899019	0 .0170805969703
589071	Bacteroidetes	Bacteroidia	Bacteroidales	Bacteroidaceae	Bacteroides	2 .74877320911	carpet.dust	2 .15989932919	0 .00276882897003
4296075	Actinobacteria	Actinobacteria	Actinomycetales	Corynebacteriaceae	Corynebacterium	2 .70379478312	carpet.dust	2 .15094089239	0 .0452233461221
509372	Bacteroidetes	Flavobacteriia	Flavobacteriales	Flavobacteriaceae	Flavobacterium	2 .358512592	carpet.dust	2 .07249713816	0 .0079047883667
355315	Proteobacteria	Alphaproteobacteria	Caulobacterales	Caulobacteraceae		2 .96724234647	IBZ	2 .48041017138	0 .0344761304941
364038	Proteobacteria	Alphaproteobacteria	Rhodospirillales	Acetobacteraceae		2 .45213465068	IBZ	2 .30065492554	0 .0134719077508
548694	Proteobacteria	Gammaproteobacteria	Xanthomonadales	Xanthomonadaceae		2 .3973958611	IBZ	2 .19065249018	0 .0134719077508
New.ReferenceOTU106628	Bacteroidetes	[Saprospirae]	[Saprospirales]	Chitinophagaceae	Sediminibacterium	2 .3587050492	IBZ	2 .09036462095	3 .24467217976e-06
323142	Firmicutes	Clostridia	Clostridiales	Clostridiaceae	Clostridium	3 .32001666832	IBZ	3 .02236394738	0 .000613735523595
New.ReferenceOTU112201	Proteobacteria	Betaproteobacteria	Burkholderiales	Oxalobacteraceae		2 .53548267044	IBZ	2 .22183098852	5 .93595283984e-05
4282872	Proteobacteria	Alphaproteobacteria	Rhodospirillales	Acetobacteraceae	Roseomonas	3 .10663231058	IBZ	2 .71598702093	0 .032094152151
1039594	Proteobacteria	Betaproteobacteria	Burkholderiales	Comamonadaceae		3 .72839773624	IBZ	3 .3491704741	4 .44365558184e-05
303643	Proteobacteria	Alphaproteobacteria	Rhizobiales	Bradyrhizobiaceae		3 .35735484736	IBZ	3 .03156913411	9 .85073036523e-06
274011	[Thermi]	Deinococci	Deinococcales	Trueperaceae	Truepera	2 .85516475102	IBZ	2 .40823858616	0 .0021755370688
344861	Proteobacteria	Alphaproteobacteria	Caulobacterales	Caulobacteraceae		2 .90721364581	IBZ	2 .4135334932	0 .0453725770333
593163	Proteobacteria	Betaproteobacteria	Burkholderiales	Comamonadaceae		3 .34853118514	IBZ	3 .01897405978	6 .53871019198e-06
948180	Actinobacteria	Actinobacteria	Actinomycetales	Microbacteriaceae		2 .80788885816	IBZ	2 .23827451223	0 .0212835121813
966903	Bacteroidetes	Cytophagia	Cytophagales	Cytophagaceae	Hymenobacter	2 .99013623764	IBZ	2 .55913506551	0 .0440828688873
1039041	Actinobacteria	Actinobacteria	Actinomycetales	Sporichthyaceae		3 .03914763561	IBZ	2 .76752805731	0 .000331727716058
370287	Firmicutes	Clostridia	Clostridiales	Ruminococcaceae	Faecalibacterium	2 .77096542872	IBZ	2 .33778824093	0 .00939095724721
740317	Proteobacteria	Alphaproteobacteria	Rhizobiales	Bradyrhizobiaceae		3 .50797616132	IBZ	3 .18639669721	1 .25000596279e-06
New.ReferenceOTU100836	Proteobacteria	Betaproteobacteria	Burkholderiales	Comamonadaceae	Roseateles	2 .32031939553	IBZ	2 .03888246147	5 .44716200981e-06
796865	Proteobacteria	Betaproteobacteria	Burkholderiales	Comamonadaceae	Delftia	2 .55562115395	IBZ	2 .24772676979	1 .81050406154e-06
324273	Proteobacteria	Alphaproteobacteria	Caulobacterales	Caulobacteraceae		2 .62906692708	IBZ	2 .15930903571	0 .0215653431271
879040	Proteobacteria	Alphaproteobacteria	Sphingomonadales	Sphingomonadaceae	Kaistobacter	2 .74678003221	IBZ	2 .30121227493	0 .0047124100053
2373126	Bacteroidetes	[Saprospirae]	[Saprospirales]	Chitinophagaceae	Sediminibacterium	2 .3557755308	IBZ	2 .04533136703	1 .48098893813e-06
832166	Proteobacteria	Betaproteobacteria	Methylophilales	Methylophilaceae		3 .27838889627	IBZ	2 .9515521992	0 .000251909416066
101445	Proteobacteria	Betaproteobacteria	Methylophilales	Methylophilaceae		3 .1367752182	IBZ	2 .80758709829	5 .93595283984e-05
963154	Proteobacteria	Alphaproteobacteria	Rhizobiales	Aurantimonadaceae		2 .6120846194	IBZ	2 .2794050938	0 .0162933195116
545324	Firmicutes	Clostridia	Clostridiales	Clostridiaceae	Clostridium	2 .7738552057	IBZ	2 .35575965144	0 .0152265528976
584177	Proteobacteria	Betaproteobacteria	Burkholderiales	Comamonadaceae	Delftia	2 .64826421513	IBZ	2 .32119743298	1 .48098893813e-06
192291	Firmicutes	Clostridia	Clostridiales	Lachnospiraceae		3 .2164928566	IBZ	2 .77782679981	0 .0292689619482
748636	Actinobacteria	Actinobacteria	Actinomycetales	Microbacteriaceae	Microbacterium	3 .25767720631	IBZ	2 .88542025804	0 .00917898634833
227434	Proteobacteria	Alphaproteobacteria	Caulobacterales	Caulobacteraceae		2 .9140836617	IBZ	2 .62690372894	0 .0374973627927
318609	Proteobacteria	Alphaproteobacteria	Rhizobiales	Bradyrhizobiaceae		3 .10757623	IBZ	2 .77163698509	0 .000218416774511
535892	Proteobacteria	Betaproteobacteria	Burkholderiales	Oxalobacteraceae		2 .38999061563	IBZ	2 .07518756393	3 .97657406728e-05
929901	Actinobacteria	Actinobacteria	Actinomycetales	Micrococcaceae	Micrococcus	4 .52644381697	IBZ	3 .96149851816	0 .0103817957897
360329	Firmicutes	Clostridia	Clostridiales			2 .69088106804	IBZ	2 .17535752643	0 .0134719077508
New.ReferenceOTU10793	Proteobacteria	Alphaproteobacteria	Rhodospirillales	Acetobacteraceae		2 .93429557435	IBZ	2 .35085367888	0 .0198314571883
812921	Proteobacteria	Alphaproteobacteria	Rhodobacterales	Rhodobacteraceae	Paracoccus	3 .96840281614	IBZ	3 .56868490268	0 .0103817957897
966091	Actinobacteria	Actinobacteria	Actinomycetales	Geodermatophilaceae		2 .71999527689	IBZ	2 .34233204959	0 .04662943163
966374	Proteobacteria	Alphaproteobacteria	Rhizobiales	Methylocystaceae		2 .3973958611	IBZ	2 .2069531999	0 .0274420644168
531374	Firmicutes	Clostridia	Clostridiales	Peptostreptococcaceae		2 .84362160125	IBZ	2 .43312822515	0 .00860774212781
672144	Proteobacteria	Betaproteobacteria	Burkholderiales	Comamonadaceae		3 .29446179488	IBZ	2 .95377400352	1 .98407803706e-05
841170	Proteobacteria	Alphaproteobacteria	Caulobacterales	Caulobacteraceae		2 .68813315761	IBZ	2 .18098135736	0 .0114128050325
252119	Actinobacteria	Actinobacteria	Actinomycetales	Micrococcaceae	Micrococcus	2 .7711272691	IBZ	2 .28119052807	0 .0062388978365
1048878	Proteobacteria	Betaproteobacteria	Burkholderiales	Comamonadaceae	Polaromonas	3 .00593416513	IBZ	2 .5603691458	0 .000693837750899
4375703	Proteobacteria	Betaproteobacteria	Methylophilales	Methylophilaceae		2 .3098573374	IBZ	2 .03115159133	2 .04542819852e-05
New.ReferenceOTU258578	Proteobacteria	Betaproteobacteria	Methylophilales	Methylophilaceae		2 .34467187904	IBZ	2 .05194563084	0 .000250051181243
963004	Actinobacteria	Actinobacteria	Actinomycetales	Dermabacteraceae		2 .44217002348	IBZ	2 .02031014392	0 .00617747205743
1108638	Actinobacteria	Actinobacteria	Actinomycetales	Actinomycetaceae	Actinomyces	2 .91764867411	IBZ	2 .45560372062	0 .00127003983929
104069	Bacteroidetes	[Saprospirae]	[Saprospirales]	Chitinophagaceae	Sediminibacterium	3 .85917135882	IBZ	3 .56909515603	1 .57163931754e-06
New.ReferenceOTU101624	Proteobacteria	Betaproteobacteria	Burkholderiales	Oxalobacteraceae		3 .05112749042	IBZ	2 .73365374645	2 .19560518282e-06
831193	Proteobacteria	Betaproteobacteria	Burkholderiales	Oxalobacteraceae		3 .34421850917	IBZ	3 .0312156184	1 .71833027227e-06
1101451	Actinobacteria	Actinobacteria	Actinomycetales	Micrococcaceae	Micrococcus	4 .63245686296	IBZ	4 .0811871291	0 .00665560548295
50765	Bacteroidetes	[Saprospirae]	[Saprospirales]	Chitinophagaceae	Sediminibacterium	4 .50780576108	IBZ	4 .20450704091	1 .62439916339e-06
New.ReferenceOTU100314	Proteobacteria	Betaproteobacteria	Burkholderiales	Oxalobacteraceae		2 .34982415719	IBZ	2 .03812952497	9 .37822509067e-07
550057	Actinobacteria	Actinobacteria	Actinomycetales	Propionibacteriaceae	Luteococcus	2 .6703261999	IBZ	2 .27741857925	0 .0152232029168
362997	Bacteroidetes	Bacteroidia	Bacteroidales	Bacteroidaceae	Bacteroides	2 .47866732467	IBZ	2 .15967619656	0 .0134975319473
874754	Actinobacteria	Actinobacteria	Actinomycetales	Micrococcaceae	Micrococcus	3 .7965293303	IBZ	3 .21478234192	0 .0215035763845
798634	Proteobacteria	Betaproteobacteria	Burkholderiales	Comamonadaceae	Roseateles	4 .05840502101	IBZ	3 .72196370642	2 .45843917846e-06
New.ReferenceOTU100162	Proteobacteria	Betaproteobacteria	Burkholderiales	Oxalobacteraceae		3 .3682410902	IBZ	3 .059308122	8 .24596423696e-06
768553	Proteobacteria	Gammaproteobacteria	Enterobacteriales	Enterobacteriaceae	Proteus	2 .76869491193	IBZ	2 .45023129435	0 .000155613192294
285497	Proteobacteria	Alphaproteobacteria	Caulobacterales	Caulobacteraceae		3 .69000792152	IBZ	3 .22112717768	0 .0288040769748
287547	Proteobacteria	Betaproteobacteria	Burkholderiales	Oxalobacteraceae	Ralstonia	2 .6313971571	IBZ	2 .38293997307	1 .22572431935e-05
New.ReferenceOTU105304	Proteobacteria	Betaproteobacteria	Burkholderiales	Oxalobacteraceae		2 .38435602123	IBZ	2 .09254510958	3 .50739298026e-05
16121	Firmicutes	Clostridia	Clostridiales	Clostridiaceae	Clostridium	3 .84779985001	IBZ	3 .53470116779	1 .29829662662e-06
1108289	Proteobacteria	Alphaproteobacteria	Rhodobacterales	Rhodobacteraceae		3 .73168435775	IBZ	3 .38226528134	0 .00831039270544
5808	Proteobacteria	Alphaproteobacteria	Rhodobacterales	Rhodobacteraceae	Amaricoccus	2 .40599589289	IBZ	2 .11923209085	0 .00124306378906
571589	Firmicutes	Bacilli	Bacillales	Staphylococcaceae	Macrococcus	2 .92262055243	IBZ	2 .33124959524	0 .00707955197187
136485	Proteobacteria	Alphaproteobacteria	Rhizobiales	Methylobacteriaceae	Methylobacterium	2 .44357829475	IBZ	2 .10587911234	0 .00516190239779
1107468	Actinobacteria	Actinobacteria	Actinomycetales	Nocardioidaceae		2 .32642620358	IBZ	2 .06462469185	0 .00635926606996
4307977	Proteobacteria	Betaproteobacteria	Burkholderiales	Oxalobacteraceae		2 .54220580692	IBZ	2 .19727442359	1 .00430407249e-05
New.ReferenceOTU199863	Proteobacteria	Betaproteobacteria	Methylophilales	Methylophilaceae		2 .56067303449	IBZ	2 .24633192706	0 .000232566598664
340360	Proteobacteria	Betaproteobacteria	Methylophilales	Methylophilaceae		2 .45060216832	IBZ	2 .13994058082	0 .000436242671119
1105814	Proteobacteria	Alphaproteobacteria	Rhizobiales	Bradyrhizobiaceae		3 .57677712122	IBZ	3 .21430141814	6 .27117179548e-05
591642	Firmicutes	Bacilli	Bacillales	Bacillaceae	Bacillus	2 .88872901935	IBZ	2 .48961482922	0 .00417547988461
1012195	Bacteroidetes	[Saprospirae]	[Saprospirales]	Chitinophagaceae	Segetibacter	2 .49126982042	IBZ	2 .08340559163	0 .00974135973932
766563	Firmicutes	Bacilli	Lactobacillales	Leuconostocaceae	Leuconostoc	2 .52024622959	IBZ	2 .1498852788	0 .0134719077508
4342297	Firmicutes	Clostridia	Clostridiales	Clostridiaceae	Clostridium	4 .48490218244	IBZ	4 .17373822371	1 .68243539817e-06
854050	Firmicutes	Bacilli	Bacillales	Bacillaceae	Bacillus	2 .7507619116	IBZ	2 .4442208327	0 .0365395738586
365947	Proteobacteria	Alphaproteobacteria	Rhizobiales	Methylocystaceae		2 .74741231746	IBZ	2 .55267011226	0 .00287680326677
537290	Proteobacteria	Gammaproteobacteria	Enterobacteriales	Enterobacteriaceae		2 .75308413394	IBZ	2 .48608777896	0 .0107090419022
854272	Proteobacteria	Alphaproteobacteria	Rhodobacterales	Rhodobacteraceae		4 .56381153255	IBZ	4 .2092525826	0 .00370733279014
637901	Proteobacteria	Betaproteobacteria	Burkholderiales	Comamonadaceae		2 .705497693	IBZ	2 .37275088275	7 .75445582092e-06
305278	Bacteroidetes	Sphingobacteriia	Sphingobacteriales	Sphingobacteriaceae	Pedobacter	2 .65213350873	IBZ	2 .39342569288	0 .0327623423336
301449	Firmicutes	Clostridia	Clostridiales	Clostridiaceae	Clostridium	2 .71240803795	IBZ	2 .41008424991	0 .000243707282143
759916	Proteobacteria	Betaproteobacteria	Burkholderiales	Oxalobacteraceae		2 .70843014743	IBZ	2 .43814329367	5 .85984504825e-05
798097	Proteobacteria	Alphaproteobacteria	Rhizobiales	Hyphomicrobiaceae	Devosia	2 .3756661798	IBZ	2 .05949994111	0 .0438368632
346720	Firmicutes	Clostridia	Clostridiales	Ruminococcaceae		2 .64922611387	IBZ	2 .32478211644	0 .0365395738586
370736	Actinobacteria	Actinobacteria	Actinomycetales	Corynebacteriaceae	Corynebacterium	2 .77464314303	IBZ	2 .06956790359	0 .0327623423336
1106324	Proteobacteria	Betaproteobacteria	Burkholderiales	Comamonadaceae		3 .36251753722	IBZ	3 .0251665545	5 .16694253727e-06
1108350	Actinobacteria	Actinobacteria	Actinomycetales	Microbacteriaceae		2 .98277939461	IBZ	2 .46907154477	0 .0399530203021
New.ReferenceOTU108797	Proteobacteria	Betaproteobacteria	Burkholderiales	Oxalobacteraceae		2 .76174521236	IBZ	2 .43889025741	1 .57913983248e-06
New.ReferenceOTU107771	Armatimonadetes	[Fimbriimonadia]	[Fimbriimonadales]	[Fimbriimonadaceae]	Fimbriimonas	2 .8008622076	IBZ	2 .47129151934	0 .0358548334179
New.ReferenceOTU103956	Proteobacteria	Alphaproteobacteria	Rhizobiales	Bradyrhizobiaceae		2 .36740190105	IBZ	2 .03932363977	6 .05864869675e-05
895220	Proteobacteria	Betaproteobacteria	Burkholderiales	Comamonadaceae		4 .11682306749	IBZ	3 .780122225	3 .55668082683e-06
1106617	Proteobacteria	Betaproteobacteria	Burkholderiales	Comamonadaceae		2 .81300567367	IBZ	2 .32842347954	0 .000292949135936
328081	Actinobacteria	Actinobacteria	Actinomycetales	Nocardioidaceae		2 .58851144499	IBZ	2 .1667545452	0 .0192659014005
New.ReferenceOTU109947	Proteobacteria	Betaproteobacteria	Burkholderiales	Oxalobacteraceae		2 .73698894037	IBZ	2 .42884303255	4 .35333062516e-07
811996	[Thermi]	Deinococci	Deinococcales	Deinococcaceae	Deinococcus	2 .80863984568	IBZ	2 .4905419321	0 .0192659014005
963779	Proteobacteria	Alphaproteobacteria	Rhizobiales	Rhizobiaceae		2 .72801608358	IBZ	2 .13850804251	0 .0147254244718
519625	Bacteroidetes	[Saprospirae]	[Saprospirales]	Chitinophagaceae	Sediminibacterium	2 .66611626706	IBZ	2 .37248738445	3 .08792383556e-06
New.CleanUp.ReferenceOTU5132	Actinobacteria	Actinobacteria	Actinomycetales	Micrococcaceae	Micrococcus	2 .61869131836	IBZ	2 .20310661468	0 .00344846270419
New.ReferenceOTU100029	Bacteroidetes	[Saprospirae]	[Saprospirales]	Chitinophagaceae	Sediminibacterium	2 .28091832317	IBZ	2 .03115180609	9 .37822509067e-07
589376	Actinobacteria	Actinobacteria	Actinomycetales	Microbacteriaceae	Frigoribacterium	2 .94264415811	IBZ	2 .35867964991	0 .0301456497668
1111342	Proteobacteria	Betaproteobacteria	Burkholderiales	Oxalobacteraceae		4 .82307971545	IBZ	4 .50460380235	2 .04623456792e-06
	87

## Sheet: S7
Table S7. Dust load, quantitative PCR measurements and particle mass concentrations from crawling experiments on 17 carpets.
Experiment	CDL_g_m2	Cherb_CD_CE_mg	PenAsp_CD_CE_mg	Grampos_CD_CE_mg	Gramneg_CD_CE_mg	Unifung_CD_CE_mg	Cherb_CD_CE_m2	PenAsp_CD_CE_m2	Grampos_CD_CE_m2	Gramneg_CD_CE_m2	Unifung_CD_CE_m2	AIBZ_APMC_ug_m3	Cherb_AP_CE_m3	PenAsp_AP_CE_m3	Grampos_AP_CE_m3	Gramneg_AP_CE_m3	Unifung_AP_CE_m3
carpet a	3.96119	46.3636	191.615	24080.8	130499	1136.76	183655	759024	9.53887e+07	5.16931e+08	4.50292e+06	151.084	18.433	0	1086.45	2733.63	166.035
carpet b	4.02589	1186.95	680.323	67316.5	233047	15136.2	4.77855e+06	2.73891e+06	2.71009e+08	9.3822e+08	6.09368e+07	110.856	328.976	17.5039	445.757	2825.72	602.782
carpet c	1.11581	25.7407	88.1475	43815.9	44066.7	954.426	28721.7	98355.7	4.88901e+07	4.917e+07	1.06496e+06	74.5564	9.19261	0	1055.16	577.407	46.6661
carpet d	2.0226	82.381	3789.15	4896.26	6.75653e+06	10257.1	166624	7.66392e+06	9.90316e+06	1.36657e+10	2.0746e+07	829.908	85.4165	532.978	7817.79	693818	2279.13
carpet e	19.7358	15.77	2467.32	31146.6	27841.6	1228.72	311234	4.86944e+07	6.14703e+08	5.49476e+08	2.42498e+07	418.991	48.2762	277.274	6972.54	16668.3	357.247
carpet f	0.715872	152.726	451.902	72188.8	76015.7	2463.44	109333	323504	5.16779e+07	5.44175e+07	1.76351e+06	93.3196	0	0	563.317	7853.27	53.8028
carpet g	7.331	71.5371	358.653	19864.9	15178.1	785.168	524438	2.62928e+06	1.4563e+08	1.11271e+08	5.75606e+06	539.642	1356.66	203.233	10797	16429.9	3632.17
carpet h	5.52363	0	1940.12	15417.9	21225.5	1303.21	0	1.07165e+07	8.51629e+07	1.17242e+08	7.19843e+06	1174.3	191.239	855.88	15601.8	19065	1114.58
carpet i	2.69325	60.5087	993.33	137182	87259.4	4952.88	162965	2.67528e+06	3.69466e+08	2.35011e+08	1.33393e+07	143.078	13.4333	0	1069.34	4354.91	50.4882
carpet j	2.18652	6.02259	693.555	46900	28542.3	751.726	13168.5	1.51647e+06	1.02548e+08	6.24083e+07	1.64366e+06	310.769	0	225.912	2566.77	3279.39	152.999
carpet k	1.24551	7.4756	120.719	10209.4	9755.62	302.648	9310.93	150357	1.27159e+07	1.21507e+07	376951	189.338	15.9764	46.1818	596.151	639.297	28.5041
carpet l	4.45889	256.378	7363.87	724463	296395	9945.29	1.14316e+06	3.28347e+07	3.2303e+09	1.32159e+09	4.43449e+07	316.323	241.096	897.663	30917.7	7415.58	780.412
carpet 1	3.85856	23.6867	470.225	261342	47888.2	2216.33	91396.6	1.81439e+06	1.00841e+09	1.8478e+08	8.55183e+06	187.762	14.575	115.627	13292.6	5815	90.6616
carpet 2	15.0734	22.2857	838.371	126587	77241.3	2568.13	335922	1.26371e+07	1.9081e+09	1.16429e+09	3.87106e+07	259.027	4.88732	218.494	22721.5	17425.4	557.925
carpet 3	5.92388	9.23819	434.237	118152	33614.7	654.166	54725.9	2.57237e+06	6.99915e+08	1.99129e+08	3.8752e+06	207.573	11.9414	101.35	21804.6	9113.69	157.214
carpet 4	2.5588	98.4932	1477.87	132811	58376	9916.28	252025	3.78157e+06	3.39836e+08	1.49373e+08	2.53738e+07	306.629	6.82617	242.767	11588.4	9148.4	376.636
carpet 5	7.63019	29.3083	2164.74	28494	26186.2	2540.46	223628	1.65174e+07	2.17414e+08	1.99805e+08	1.93842e+07	86.76	28.4957	559.69	1909.38	759.713	1079.13
Variables
Experiment	carpets a through l and 1 through 5
CDL [g/m2]	carpet dust load [g/m2]
Cherb_CD [CE/mg]	Cell equicalents of Cladosporium herbarum per mg of carpet dust
PenAsp_CD [CE/mg]	Cell equicalents of PenicilliumAspergillus group per mg of carpet dust
Grampos _CD [CE/mg]	Cell equicalents of Gram positive bacteria per mg of carpet dust
Gramneg_CD [CE/mg]	Cell equicalents of Gram negative bacteria per mg of carpet dust
Unifung_CD [CE/mg]	Cell equicalents of total fungi per mg of carpet dust
Cherb_CD [CE/m2]	Cell equicalents of Cladosporium herbarum per m2 of carpet (load)
PenAsp_CD [CE/m2]	Cell equicalents of PenicilliumAspergillus group per m2 of carpet (load)
Grampos_CD [CE/m2]	Cell equicalents of Gram positive bacteria per m2 of carpet (load)
Gramneg_CD [CE/m2]	Cell equicalents of Gram negative bacteria per m2 of carpet (load)
Unifung_CD [CE/m2]	Cell equicalents of total fungi per per m2 of carpet (load)
AIBZ_APMC [µg/m3]	Average Infant BZ PM100 Mass Concentration, 60/100 min. Crawling (µg/m3) (crawling experiment, infant breathing zone)
Cherb_CIBZ [CE/m3]	Cell equicalents of Cladosporium herbarum per m3 of air sampled (crawling experiment, infant breathing zone)
PenAsp_CIBZ [CE/m3]	Cell equicalents of PenicilliumAspergillus group per m3 of air sampled (crawling experiment, infant breathing zone)
Grampos_CIBZ [CE/m3]	Cell equicalents of Gram positive bacteria per m3 of air sampled (crawling experiment, infant breathing zone)
Gramneg_CIBZ[CE/m3]	Cell equicalents of Gram negative bacteria per m3 of air sampled (crawling experiment, infant breathing zone)
Unifung_CIBZ [CE/m3]	Cell equicalents of total fungi per m3 of air sampled (crawling experiment, infant breathing zone)

## Sheet: S8
Table S8. Dust load, quantitative PCR measurements and particle mass concentrations from crawling and walking experiments on 5 carpets.
Experiment	CD_g_m2	Cherb_CD_CE_mg	PenAsp_CD_CE_mg	Grampos_CD_CE_mg	Gramneg_CD_CE_mg	Unifung_CD_CE_mg	Cherb_CD_CE_m2	PenAsp_CD_CE_m2	Grampos_CD_CE_m2	Gramneg_CD_CE_m2	Unifung_CD_CE_m2	CIBZ_APMC_ug_m3	Cherb_CIBZ_CE_m3	PenAsp_CIBZ_CE_m3	Grampos_CIBZ_CE_m3	Gramneg_CIBZ_CE_m3	Unifung_CIBZ_CE_m3	CABZ_APMC_ug_m3	Cherb_CABZ_CE_m3	PenAsp_CABZ_CE_m3	Grampos_CABZ_CE_m3	Gramneg_CABZ_CE_m3	Unifung_CABZ_CE_m3	WIBZ_APMC_ug_m3	Cherb_WIBZ_CE_m3	PenAsp_WIBZ_CE_m3	Grampos_WIBZ_CE_m3	Gramneg_WIBZ_CE_m3	Unifung_WIBZ_CE_m3	WABZ_APMC_ug_m3	Cherb_WABZ_CE_m3	PenAsp_WABZ_CE_m3	Grampos_WABZ_CE_m3	Gramneg_WABZ_CE_m3	Unifung_WABZ_CE_m3
carpet 1	3.85856	23.6867	470.225	261342	47888.2	2216.33	91396.6	1.81439e+06	1.00841e+09	1.8478e+08	8.55183e+06	187.762	14.575	115.627	13292.6	5815	90.6616	57.9457	0	0	710.79	2963.85	10.573	21.9561	4.42335	0	5699.55	2158.87	54.5604	52.495	0	30.4554	4043.64	1177.17	88.5357
carpet 2	15.0734	22.2857	838.371	126587	77241.3	2568.13	335922	1.26371e+07	1.9081e+09	1.16429e+09	3.87106e+07	259.027	4.88732	218.494	22721.5	17425.4	557.925		0	17.1267	486.22	404.397	28.4561	52.0439	4.56686	213.102	9408	7128.82	347.521	37.8953	14.8084	133.036	6784.93	6107.09	214.586
carpet 3	5.92388	9.23819	434.237	118152	33614.7	654.166	54725.9	2.57237e+06	6.99915e+08	1.99129e+08	3.8752e+06	207.573	11.9414	101.35	21804.6	9113.69	157.214	17.734	0	15.063	967.897	694.845	0	68.5222	0	0	7780.85	3089.38	37.0489	35.7989	0	76.7684	4512.54	1790.22	30.4749
carpet 4	2.5588	98.4932	1477.87	132811	58376	9916.28	252025	3.78157e+06	3.39836e+08	1.49373e+08	2.53738e+07	306.629	6.82617	242.767	11588.4	9148.4	376.636	149.93	0	0	922.656	1938.92	56.9881	27.0323	0	132.257	1395.69	2182.99	48.4024	17.0297	0	42.7337	2020.17	1109.27	52.8914
carpet 5	7.63019	29.3083	2164.74	28494	26186.2	2540.46	223628	1.65174e+07	2.17414e+08	1.99805e+08	1.93842e+07	86.76	28.4957	559.69	1909.38	759.713	1079.13	67.7929	8.4562	137.51	399.194	675.018	365.559	78.5643	9.29994	507.636	1640.93	2613.1	1063.47	69.9507	7.89839	333.591	831.694	1202.45	636.677
Variables
Experiment	carpets 1 through 5
CDL [g/m2]	carpet dust load as calculated by Brandon Boor [g/m2]
Cherb_CD [CE/mg]	Cell equicalents of Cladosporium herbarum per mg of carpet dust
PenAsp_CD [CE/mg]	Cell equicalents of PenicilliumAspergillus group per mg of carpet dust
Grampos _CD [CE/mg]	Cell equicalents of Gram positive bacteria per mg of carpet dust
Gramneg_CD [CE/mg]	Cell equicalents of Gram negative bacteria per mg of carpet dust
Unifung_CD [CE/mg]	Cell equicalents of total fungi per mg of carpet dust
Cherb_CD [CE/m2]	Cell equicalents of Cladosporium herbarum per m2 of carpet (load)
PenAsp_CD [CE/m2]	Cell equicalents of PenicilliumAspergillus group per m2 of carpet (load)
Grampos_CD [CE/m2]	Cell equicalents of Gram positive bacteria per m2 of carpet (load)
Gramneg_CD [CE/m2]	Cell equicalents of Gram negative bacteria per m2 of carpet (load)
Unifung_CD [CE/m2]	Cell equicalents of total fungi per per m2 of carpet (load)
Crawling experiments, IBZ
CIBZ_APMC [µg/m3]	Average Infant BZ PM100 Mass Concentration, 60/100 min. Crawling (µg/m3) (crawling experiment, infant breathing zone)
Cherb_CIBZ [CE/m3]	Cell equicalents of Cladosporium herbarum per m3 of air sampled (crawling experiment, infant breathing zone)
PenAsp_CIBZ [CE/m3]	Cell equicalents of PenicilliumAspergillus group per m3 of air sampled (crawling experiment, infant breathing zone)
Grampos_CIBZ [CE/m3]	Cell equicalents of Gram positive bacteria per m3 of air sampled (crawling experiment, infant breathing zone)
Gramneg_CIBZ[CE/m3]	Cell equicalents of Gram negative bacteria per m3 of air sampled (crawling experiment, infant breathing zone)
Unifung_CIBZ [CE/m3]	Cell equicalents of total fungi per m3 of air sampled (crawling experiment, infant breathing zone)
Crawling experiments, ABZ
CABZ_APMC [µg/m3]	Average adult BZ PM100 Mass Concentration, 60/100 min. Crawling (µg/m3) (crawling experiment, adult breathing zone)
Cherb_CABZ [CE/m3]	Cell equicalents of Cladosporium herbarum per m3 of air sampled (crawling experiment, adult breathing zone)
PenAsp_CABZ [CE/m3]	Cell equicalents of PenicilliumAspergillus group per m3 of air sampled (crawling experiment, adult breathing zone)
Grampos_CABZ [CE/m3]	Cell equicalents of Gram positive bacteria per m3 of air sampled (crawling experiment, adult breathing zone)
Gramneg_CABZ[CE/m3]	Cell equicalents of Gram negative bacteria per m3 of air sampled (crawling experiment, adult breathing zone)
Unifung_CABZ [CE/m3]	Cell equicalents of total fungi per m3 of air sampled (crawling experiment, adult breathing zone)
Walking experiments, IBZ
WIBZ_APMC [µg/m3]	Average infant BZ PM100 Mass Concentration, 60/100 min. walking (µg/m3) (walking experiment, infant breathing zone)
Cherb_WIBZ [CE/m3]	Cell equicalents of Cladosporium herbarum per m3 of air sampled (walking experiment, infant breathing zone)
PenAsp_WIBZ [CE/m3]	Cell equicalents of PenicilliumAspergillus group per m3 of air sampled (walking experiment, infant breathing zone)
Grampos_WIBZ [CE/m3]	Cell equicalents of Gram positive bacteria per m3 of air sampled (walking experiment, infant breathing zone)
Gramneg_WIBZ[CE/m3]	Cell equicalents of Gram negative bacteria per m3 of air sampled (walking experiment, infant breathing zone)
Unifung_WIBZ [CE/m3]	Cell equicalents of total fungi per m3 of air sampled (walking experiment, infant breathing zone)
Walking experiments, ABZ
WABZ_APMC [µg/m3]	Average adult BZ PM100 Mass Concentration, 60/100 min. walking (µg/m3) (walking experiment, adult breathing zone)
Cherb_WABZ [CE/m3]	Cell equicalents of Cladosporium herbarum per m3 of air sampled (walking experiment, adult breathing zone)
PenAsp_WABZ [CE/m3]	Cell equicalents of PenicilliumAspergillus group per m3 of air sampled (walking experiment, adult breathing zone)
Grampos_WABZ [CE/m3]	Cell equicalents of Gram positive bacteria per m3 of air sampled (walking experiment, adult breathing zone)
Gramneg_WABZ[CE/m3]	Cell equicalents of Gram negative bacteria per m3 of air sampled (walking experiment, adult breathing zone)
Unifung_WABZ [CE/m3]	Cell equicalents of total fungi per m3 of air sampled (walking experiment, adult breathing zone)
